# Supplementary material for: Highly Efficient Removal of Organic Pollutants with HCO3−-Enhanced Ru(III)/NaClO Process
Source: Int J Mol Sci. 2025 Jan 15;26(2):677. doi: 10.3390/ijms26020677 (PMC11765646; doi:10.3390/ijms26020677)
Supplement: Supplementary file 1 [file ijms-26-00677-s001.zip]

Archive with 1 entries (1 files):
- ijms-3418986-supplementary.pdf
